# Supplementary material for: From early-onset asthma to chronic obstructive pulmonary disease: potential mediating proteins and therapeutic targets
Source: Brief Bioinform. 2026 May 6;27(3):bbag209. doi: 10.1093/bib/bbag209 (PMC13147455; doi:10.1093/bib/bbag209)
Supplement: Supplemental_Tables_bbag209 [file supplemental_tables_bbag209.xlsx]

## Sheet: Supplemental Tables
Supplemental Tables
Table S1: Characteristics and Sources of Genome-Wide Association Study Datasets
Table S2: List of SNPs with Potential Shared Genetic Architecture Between Early-Onset Asthma and COPD Identified Using FUMA
Table S3: Mediation Analyses Results of Circulating Proteins in the Pathway from Early-Onset Asthma to COPD
Table S4: Bayesian Colocalization Results of Gene Regions of Mediating Proteins Between Early-Onset Asthma and COPD
Table S5: Differential Expression Results of Mediating Protein Genes Between COPD and Controls Across Cell Types
Table S6: Results of Bayesian Colocalization for Cis-pQTL and Disease Associations
Table S7: Tissue-Specific Expression Results of Corresponding Genes for High-Confidence Proteins
Table S8: Results of Druggability Assessment for High-Confidence Proteins Using DrugBank
Table S9: Druggability Evaluation of Predicted Ligand-Binding Pockets in CCN3 Using DoGSiteScorer

## Sheet: Table S1
Table S1: Characteristics and Sources of Genome-Wide Association Study Datasets
Cohort	Trait	Case	Control	Samplesize	Adjustment	Definition	PMID
MVP	COPD	103054	315450	418504	Age, gender, and principal components, and performing inverse-normal transformations to quantitative traits prior	Phecodes(496)	39024449
FINNGEN DF11		21617	372627	394244	Age, gender, and the first 20 genetic principal components	ICD10(J44/J43) ICD9(492/4912)	36653562
UKBB		11536	408995	420531	Age, gender, age×gender, age2, age2×gender and the first 20 genetic principal components	ICD10(J44)	PanUKBB
FINNGEN DF11	Early-onset asthma	7537	238922	246459	Age, gender, and the first 20 genetic principal components	ICD10(J45/J46)&event age<16	36653562
UKBB	Plasma proteomic	34557	-	34557	Age, gender, batch, UKB center, UKB genetic array, the time between blood sampling and measurement and the first 20 genetic principal components	-	37794186
deCODE		35559	-	35559	Age, gender, sample age,and adjusted rank-inverse normal transformed levels	-	34857953
GTEx V10	Expression quantitative trait loci	-	-	-	-	-	23715323

## Sheet: Table S2
Table S2: List of SNPs with Potential Shared Genetic Architecture Between Early-Onset Asthma and COPD Identified Using FUMA
Locus	IndSigSNP	PMID	Study	Trait	Case	Control	MappedGene	SNPs	P	OR/Beta	95CI
3	rs62192043	35104449	Genetic associations and architecture of asthma-chronic obstructive pulmonary disease overlap.	Asthma-COPD overlap syndrome	8068	40360	D2HGDH	rs34290285	4e-11	0.89	[0.859-0.921]
4	rs1837253	35104449	Genetic associations and architecture of asthma-chronic obstructive pulmonary disease overlap.	Asthma-COPD overlap syndrome	8068	40360	BCLAF1P1 - TSLP	rs1837253	2e-18	1.162	[1.124-1.202]
15	rs55646091	35104449	Genetic associations and architecture of asthma-chronic obstructive pulmonary disease overlap.	Asthma-COPD overlap syndrome	8068	40360	EMSY - LINC02757	rs55646091	3e-10	1.248	[1.165-1.338]
22	rs36095411	35104449	Genetic associations and architecture of asthma-chronic obstructive pulmonary disease overlap.	Asthma-COPD overlap syndrome	8068	40360	GSDMB	rs1031460	2e-13	1.117	[1.085-1.151]
22	rs62065216	33106845	Genome-wide Gene-by-smoking Interaction Study of Chronic Obstructive Pulmonary Disease.	Chronic obstructive pulmonary disease x current smoker interaction (2df)	21077	179689	MED24	rs9303283	5e-09	-	-
22	rs62065216	33106845	Genome-wide Gene-by-smoking Interaction Study of Chronic Obstructive Pulmonary Disease.	Chronic obstructive pulmonary disease x current smoker interaction (main effect)	21077	179690	MED24	rs9303283	8e-10	1.08	[1.05-1.1]
22	rs62065216	33106845	Genome-wide Gene-by-smoking Interaction Study of Chronic Obstructive Pulmonary Disease.	Chronic obstructive pulmonary disease in non-current smokers	16488	169688	MED24	rs9303283	9e-10	1.08	[1.05-1.1]
22	rs62065216	30804561	Genetic landscape of chronic obstructive pulmonary disease identifies heterogeneous cell-type and phenotype associations.	Chronic obstructive pulmonary disease	35735	222076	THRA	rs62065216	8e-09	1.06	[1.04-1.08]
23	rs10667251, rs397821033	35104449	Genetic associations and architecture of asthma-chronic obstructive pulmonary disease overlap.	Asthma-COPD overlap syndrome	8068	40360	ZNF652-AS1 - PHB	rs2584662	2e-08	0.918	[0.89-0.946]

## Sheet: Table S3
Table S3: Mediation Analyses Results of Circulating Proteins in the Pathway from Early-Onset Asthma to COPD
Mediator Protein	Gene	UniProt	Direction of Exposure to Mediator	Effect of Exposure to Mediator	Effect of Mediator to Outcome	Mediation Effect	SE of Mediation Effect	Proportion Mediated	Direct Effect	Z value	P value
10070_22_PLCG2_PLCG2	PLCG2	P16885	Unidirectional	-0.027	0.127	-0.003	0.004	-0.069	0.052	-0.762	0.446
10612_18_PLOD3_PLOD3	PLOD3	O60568	Bidirectional	-0.029	0.087	-0.002	0.003	-0.051	0.051	-0.734	0.463
11636_33_TAGLN2_Transgelin_2	TAGLN2	P37802	Unidirectional	-0.036	-0.128	0.005	0.007	0.093	0.044	0.631	0.528
12401_3_STAMBPL1_STALP	STAMBPL1	Q96FJ0	Unidirectional	-0.034	-0.123	0.004	0.006	0.085	0.045	0.656	0.512
12686_15_MPST_THTM	MPST	P25325	Unidirectional	-0.035	0.09	-0.003	0.003	-0.065	0.052	-1.068	0.286
12813_18_EHBP1_EHBP1	EHBP1	Q8NDI1	Bidirectional	-0.026	-0.235	0.006	0.027	0.125	0.043	0.226	0.821
12820_1_GRAP_GRAP	GRAP	Q13588	Unidirectional	-0.036	-0.503	0.018	0.102	0.368	0.031	0.177	0.86
14116_129_S100A4_S100A4	S100A4	P26447	Unidirectional	-0.037	-0.136	0.005	0.007	0.102	0.044	0.735	0.462
15491_20_CD248_CD248	CD248	Q9HCU0	Unidirectional	-0.073	-0.228	0.017	0.018	0.339	0.032	0.931	0.352
15503_20_LEFTY2_Lefty_A	LEFTY2	O00292	Unidirectional	-0.03	0.017	-0.001	0	-0.011	0.05	-1.177	0.239
15620_4_NLGN1_NLGN1	NLGN1	Q8N2Q7	Unidirectional	-0.041	0.105	-0.004	0.005	-0.089	0.053	-0.851	0.395
17331_138_KREMEN1_KREM1	KREMEN1	Q96MU8	Unidirectional	-0.056	0.043	-0.002	0.001	-0.049	0.051	-1.967	0.049
18220_141_SRA1_SRA1	SRA1	Q9HD15	Unidirectional	-0.031	0.108	-0.003	0.005	-0.069	0.052	-0.659	0.51
18307_71_PPA2_PPase_2	PPA2	Q9H2U2	Unidirectional	-0.032	0.142	-0.005	0.01	-0.093	0.054	-0.472	0.637
18381_16_ALDH2_ALDH_E2	ALDH2	P05091	Unidirectional	-0.029	0.205	-0.006	0.014	-0.121	0.055	-0.433	0.665
18839_24_TG_Thyroglobulin	TG	P01266	Unidirectional	-0.06	0.136	-0.008	0.009	-0.168	0.057	-0.932	0.351
2972_57_BMP7_BMP_7	BMP7	P18075	Unidirectional	-0.031	0.218	-0.007	0.023	-0.136	0.056	-0.293	0.77
4151_6_PLG_Plasminogen	PLG	P00747	Unidirectional	-0.05	0.053	-0.003	0.001	-0.054	0.052	-1.8	0.072
4314_12_DCTPP1_XTP3A	DCTPP1	Q9H773	Unidirectional	-0.047	0.226	-0.011	0.024	-0.214	0.059	-0.434	0.664
4430_44_COLEC11_Collectin_Kidney_1	COLEC11	Q9BWP8	Unidirectional	-0.039	0.023	-0.001	0.001	-0.019	0.05	-1.551	0.121
4479_14_SERPING1_C1_Esterase_Inhibitor	SERPING1	P05155	Bidirectional	-0.051	-0.024	0.001	0.001	0.025	0.048	1.384	0.166
5620_13_PAM_AMD	PAM	P19021	Bidirectional	-0.053	0.027	-0.001	0.001	-0.028	0.05	-1.6	0.11
5628_21_SEMA3G_SEM3G	SEMA3G	Q9NS98	Unidirectional	-0.029	-0.065	0.002	0.002	0.038	0.047	1.066	0.286
5630_48_CD300A_CM35H	CD300A	Q9UGN4	Unidirectional	0.042	0.019	0.001	0.001	0.016	0.048	1.148	0.251
5632_6_CRTAC1_CRAC1	CRTAC1	Q9NQ79	Unidirectional	-0.042	-0.029	0.001	0.001	0.025	0.048	1.756	0.079
6227_1_KLK10_kallikrein_10	KLK10	O43240	Unidirectional	-0.043	-0.021	0.001	0.001	0.019	0.048	1.183	0.237
7089_42_SYT11_SYT11	SYT11	Q9BT88	Unidirectional	-0.037	-0.236	0.009	0.021	0.176	0.04	0.42	0.675
7179_69_NFASC_NFASC	NFASC	O94856	Unidirectional	-0.029	0.05	-0.001	0.001	-0.03	0.05	-1.52	0.129
7916_10_S100A7_S100A7	S100A7	P31151	Unidirectional	-0.035	-0.024	0.001	0.001	0.017	0.048	1.608	0.108
8039_41_FAM177A1_F177A	FAM177A1	Q8N128	Unidirectional	-0.06	-0.028	0.002	0.001	0.035	0.047	1.85	0.064
8606_39_GPNMB_GPNMB	GPNMB	Q14956	Unidirectional	-0.038	0.05	-0.002	0.001	-0.038	0.051	-1.721	0.085
8660_5_OLFML3_OLFL3	OLFML3	Q9NRN5	Unidirectional	-0.051	0.156	-0.008	0.007	-0.163	0.057	-1.166	0.244
8795_48_TFRC_TR	TFRC	P02786	Unidirectional	-0.028	0.201	-0.006	0.015	-0.114	0.055	-0.379	0.705
8932_1_ENTPD6_ENTP6	ENTPD6	O75354	Bidirectional	-0.034	0.106	-0.004	0.005	-0.073	0.053	-0.713	0.476
9201_13_TAGLN2_Transgelin_2	TAGLN2	P37802	Unidirectional	-0.028	-0.129	0.004	0.007	0.075	0.045	0.499	0.618
9216_100_PLXNB2_PLXB2	PLXNB2	O15031	Unidirectional	-0.037	0.034	-0.001	0.001	-0.026	0.05	-1.721	0.085
9312_8_AZGP1_AZGP1	AZGP1	P25311	Unidirectional	-0.053	-0.091	0.005	0.003	0.098	0.044	1.797	0.072
9525_1_PTK7_PTK7	PTK7	Q13308	Unidirectional	-0.043	0.19	-0.008	0.009	-0.167	0.057	-0.878	0.38
AKT3_Q9Y243_OID21197_v1_Oncology	AKT3	Q9Y243	Unidirectional	-0.027	-0.351	0.009	0.035	0.193	0.04	0.268	0.788
AMIGO1_Q86WK6_OID30881_v1_Neurology_II	AMIGO1	Q86WK6	Unidirectional	0.023	-0.282	-0.007	0.033	-0.134	0.056	-0.202	0.84
ANXA11_P50995_OID20583_v1_Inflammation	ANXA11	P50995	Unidirectional	-0.034	-0.166	0.006	0.012	0.117	0.043	0.474	0.636
BCL2L15_Q5TBC7_OID30498_v1_Inflammation_II	BCL2L15	Q5TBC7	Unidirectional	0.038	0.085	0.003	0.003	0.065	0.046	1.071	0.284
BGLAP_P02818_OID30389_v1_Cardiometabolic_II	BGLAP	P02818	Unidirectional	-0.033	-0.252	0.008	0.028	0.172	0.041	0.304	0.761
BLMH_Q13867_OID20336_v1_Cardiometabolic	BLMH	Q13867	Unidirectional	-0.034	-0.038	0.001	0.001	0.027	0.048	2.046	0.041
CCN3_P48745_OID20299_v1_Cardiometabolic	CCN3	P48745	Unidirectional	-0.033	0.071	-0.002	0.001	-0.048	0.051	-1.76	0.078
CDH6_P55285_OID20157_v1_Cardiometabolic	CDH6	P55285	Bidirectional	-0.029	0.031	-0.001	0	-0.018	0.05	-1.983	0.047
CDON_Q4KMG0_OID20754_v1_Inflammation	CDON	Q4KMG0	Unidirectional	-0.053	0.085	-0.004	0.003	-0.091	0.053	-1.781	0.075
CNTN5_O94779_OID21006_v1_Neurology	CNTN5	O94779	Unidirectional	-0.064	0.027	-0.002	0.001	-0.036	0.051	-2.348	0.019
CTRL_P40313_OID31157_v1_Neurology_II	CTRL	P40313	Unidirectional	-0.027	-0.18	0.005	0.013	0.101	0.044	0.388	0.698
DPP6_P42658_OID21354_v1_Oncology	DPP6	P42658	Unidirectional	-0.046	0.045	-0.002	0.001	-0.042	0.051	-1.824	0.068
ELN_P15502_OID30301_v1_Cardiometabolic_II	ELN	P15502	Unidirectional	-0.022	0.246	-0.005	0.017	-0.11	0.054	-0.32	0.749
ENDOU_P21128_OID31498_v1_Oncology_II	ENDOU	P21128	Unidirectional	-0.028	-0.056	0.002	0.001	0.031	0.047	1.485	0.137
FCGR2A_P12318_OID20391_v1_Cardiometabolic	FCGR2A	P12318	Unidirectional	0.028	-0.017	0	0	-0.01	0.049	-1.505	0.132
FES_P07332_OID21207_v1_Oncology	FES	P07332	Unidirectional	-0.05	0.164	-0.008	0.007	-0.169	0.057	-1.266	0.206
IL1RN_P18510_OID20700_v1_Inflammation	IL1RN	P18510	Unidirectional	0.045	-0.061	-0.003	0.001	-0.056	0.052	-1.966	0.049
ITGAV_P06756_OID21416_v1_Oncology	ITGAV	P06756	Unidirectional	-0.035	-0.097	0.003	0.004	0.069	0.046	0.864	0.388
MGLL_Q99685_OID20711_v1_Inflammation	MGLL	Q99685	Unidirectional	-0.022	0.192	-0.004	0.014	-0.085	0.053	-0.299	0.765
MIA_Q16674_OID21531_v1_Oncology	MIA	Q16674	Unidirectional	-0.034	-0.033	0.001	0.001	0.023	0.048	2.019	0.044
NCS1_P62166_OID21458_v1_Oncology	NCS1	P62166	Unidirectional	-0.058	-0.109	0.006	0.006	0.13	0.043	1.085	0.278
NFASC_O94856_OID20634_v1_Inflammation	NFASC	O94856	Unidirectional	-0.036	0.037	-0.001	0.001	-0.028	0.05	-1.787	0.074
PAM_P19021_OID20291_v1_Cardiometabolic	PAM	P19021	Bidirectional	-0.06	0.046	-0.003	0.001	-0.057	0.052	-2.872	0.004
PBXIP1_Q96AQ6_OID31435_v1_Oncology_II	PBXIP1	Q96AQ6	Unidirectional	-0.034	0.258	-0.009	0.03	-0.18	0.058	-0.291	0.771
PCDH12_Q9NPG4_OID31045_v1_Neurology_II	PCDH12	Q9NPG4	Unidirectional	-0.039	-0.047	0.002	0.001	0.037	0.047	1.937	0.053
PDIA5_Q14554_OID31209_v1_Oncology_II	PDIA5	Q14554	Unidirectional	0.03	-0.051	-0.002	0.001	-0.031	0.051	-1.137	0.255
PILRA_Q9UKJ1_OID21129_v1_Neurology	PILRA	Q9UKJ1	Unidirectional	0.038	-0.026	-0.001	0	-0.02	0.05	-2.355	0.019
PLG_P00747_OID30785_v1_Inflammation_II	PLG	P00747	Unidirectional	-0.036	0.035	-0.001	0.001	-0.026	0.05	-1.677	0.094
PLXNB2_O15031_OID20317_v1_Cardiometabolic	PLXNB2	O15031	Unidirectional	-0.045	0.027	-0.001	0.001	-0.025	0.05	-1.876	0.061
PRSS53_Q2L4Q9_OID31093_v1_Neurology_II	PRSS53	Q2L4Q9	Unidirectional	-0.027	0.027	-0.001	0	-0.015	0.05	-1.859	0.063
RNASE4_P34096_OID30705_v1_Inflammation_II	RNASE4	P34096	Unidirectional	-0.029	-0.042	0.001	0.001	0.025	0.048	1.734	0.083
RNASET2_O00584_OID20321_v1_Cardiometabolic	RNASET2	O00584	Bidirectional	0.039	0.031	0.001	0.001	0.025	0.048	1.719	0.086
ROBO1_Q9Y6N7_OID20734_v1_Inflammation	ROBO1	Q9Y6N7	Unidirectional	-0.054	0.049	-0.003	0.001	-0.055	0.052	-1.919	0.055
SELE_P16581_OID20290_v1_Cardiometabolic	SELE	P16581	Unidirectional	0.035	-0.133	-0.005	0.007	-0.095	0.054	-0.684	0.494
SEMA3F_Q13275_OID20186_v1_Cardiometabolic	SEMA3F	Q13275	Unidirectional	-0.023	-0.112	0.003	0.005	0.052	0.046	0.521	0.602
SERPINI2_O75830_OID31504_v1_Oncology_II	SERPINI2	O75830	Unidirectional	-0.032	0.052	-0.002	0.001	-0.034	0.051	-1.302	0.193
SPON1_Q9HCB6_OID20759_v1_Inflammation	SPON1	Q9HCB6	Unidirectional	-0.034	-0.034	0.001	0.001	0.023	0.048	1.625	0.104
TNFRSF8_P28908_OID21049_v1_Neurology	TNFRSF8	P28908	Unidirectional	0.058	0.064	0.004	0.002	0.076	0.045	1.72	0.085
WFDC2_Q14508_OID21505_v1_Oncology	WFDC2	Q14508	Unidirectional	0.041	-0.162	-0.007	0.009	-0.136	0.056	-0.718	0.473
ZBTB16_Q05516_OID21205_v1_Oncology	ZBTB16	Q05516	Unidirectional	-0.026	-0.054	0.001	0.001	0.029	0.048	1.245	0.213

## Sheet: Table S4
Table S4: Bayesian Colocalization Results of Gene Regions of Mediating Proteins Between Early-Onset Asthma and COPD
Gene	UniProt	nsnps	PP.H0.abf	PP.H1.abf	PP.H2.abf	PP.H3.abf	PP.H4.abf
BLMH	Q13867	458	0.939	0.023	0.034	0.001	0.003
CNTN5	O94779	1182	0.857	0.066	0.064	0.005	0.007
IL1RN	P18510	537	0.531	0.234	0.025	0.011	0.199
KREMEN1	Q96MU8	545	0.92	0.024	0.044	0.001	0.01
MIA	Q16674	554	0	0.303	0	0.015	0.682
PILRA	Q9UKJ1	521	0.02	0.033	0.003	0.004	0.94

## Sheet: Table S5
Table S5: Differential Expression Results of Mediating Protein Genes Between COPD and Controls Across Cell Types
Pvalue	Avg log2FC	COPD	Control	AdjustP	Gene	Cell type
2.28864e-25	-0.433312	0.333	0.417	5.80056e-21	PILRA	Macrophages
3.71504e-10	0.423358	0.286	0.212	9.41578e-06	IL1RN	Dendritic cells
2.3863e-50	1.75274	0.674	0.351	6.04808e-46	IL1RN	Monocytes
1.10348e-18	2.10051	0.582	0.298	2.79678e-14	IL1RN	Neutrophils

## Sheet: Table S6
Table S6: Results of Bayesian Colocalization for Cis-pQTL and Diseases
Disease	Exposure	Cohort	Gene	UniProt	nsnps	PP.H0.abf	PP.H1.abf	PP.H2.abf	PP.H3.abf	PP.H4.abf
Early-Onset asthma	13473_55_ITPKA_IP3KA	deCODE	ITPKA	P23677	9093	0	0	0.027	0.253	0.72
	13622_16_PPP2R5A_2A5A	deCODE	PPP2R5A	Q15172	9860	0	0	0.283	0.573	0.144
	13992_12_NSF_NSF	deCODE	NSF	P46459	8991	0	0	0.049	0.813	0.138
	15480_2_VNN2_VNN2	deCODE	VNN2	O95498	9588	0	0	0.587	0.397	0.016
	15602_43_IL6R_IL_6_sRa	deCODE	IL6R	P08887	7085	0	0	0.054	0.945	0.001
	16919_1_DBI_ACBP	deCODE	DBI	P07108	9167	0	0	0.647	0.338	0.015
	3044_3_CCL18_PARC	deCODE	CCL18	P55774	10032	0	0	0.547	0.403	0.049
	5698_60_TNXB_Tenascin_X	deCODE	TNXB	P22105	27998	0	0	0	1	0
	6382_17_MANBA_MANBA	deCODE	MANBA	O00462	9560	0	0	0.06	0.243	0.697
	7156_2_FUT10_FUT10	deCODE	FUT10	Q6P4F1	9374	0	0	0.45	0.539	0.011
	7757_5_HLA_DQA2_DQA2	deCODE	HLA-DQA2	P01906	20419	0	0	0	1	0
	9321_400_NMB_NMB	deCODE	NMB	P08949	8632	0	0	0.583	0.346	0.071
	ABO_P16442_OID30675_v1_Inflammation_II	UKBB	ABO	P16442	10240	0	0	0.144	0.85	0.006
	ARHGAP45_Q92619_OID30653_v1_Inflammation_II	UKBB	ARHGAP45	Q92619	10381	0	0	0.306	0.297	0.397
	BAP18_Q8IXM2_OID31150_v1_Neurology_II	UKBB	C17orf49	Q8IXM2	9130	0	0	0.11	0.129	0.761
	CTF1_Q16619_OID20061_v1_Cardiometabolic	UKBB	CTF1	Q16619	4758	0	0	0.011	0.748	0.241
	DOK2_O60496_OID20138_v1_Cardiometabolic	UKBB	DOK2	O60496	9782	0	0	0.003	0.053	0.944
	HCG22_E2RYF7_OID30088_v1_Cardiometabolic_II	UKBB	HCG22	E2RYF7	19775	0	0	0	1	0
	IGFBP4_P22692_OID21158_v1_Neurology	UKBB	IGFBP4	P22692	7875	0	0.016	0	0.984	0
	LACRT_Q9GZZ8_OID31367_v1_Oncology_II	UKBB	LACRT	Q9GZZ8	8526	0	0	0	0.99	0.01
	LTB_Q06643_OID31383_v1_Oncology_II	UKBB	LTB	Q06643	20239	0	0	0	1	0
	TNF_P01375_OID20473_v1_Inflammation	UKBB	TNF	P01375	20251	0	0	0	1	0
	VNN2_O95498_OID21310_v1_Oncology	UKBB	VNN2	O95498	8628	0	0	0.633	0.335	0.032
COPD	10816_150_PILRA_PILRA_isoform_FDF03_M14	deCODE	PILRA	Q9UKJ1	8003	0	0	0.011	0.989	0
	10833_64_HHIP_HHIP	deCODE	HHIP	Q96QV1	9963	0	0	0	1	0
	11659_31_CLINT1_EPN4	deCODE	CLINT1	Q14677	10329	0	0	0.001	0.983	0.016
	15514_26_BCHE_Pseudocholinesterase	deCODE	BCHE	P06276	11090	0	0	0.627	0.179	0.194
	2737_22_NOV_NovH	deCODE	NOV	P48745	10296	0	0	0.1	0.16	0.74
	3283_21_TGFBI_BGH3	deCODE	TGFBI	Q15582	9594	0	0	0.281	0.454	0.266
	4234_8_IL1RL1_IL_1_R4	deCODE	IL1RL1	Q01638	8895	0	0	0.065	0.461	0.474
	4407_10_MST1_MSP	deCODE	MST1	P26927	6073	0	0	0	1	0
	4479_14_SERPING1_C1_Esterase_Inhibitor	deCODE	SERPING1	P05155	9184	0	0	0.012	0.987	0.001
	5196_7_NMT1_NMT1	deCODE	NMT1	P30419	9866	0	0	0.087	0.066	0.847
	5452_71_ASGR1_ASGR1	deCODE	ASGR1	P07306	10407	0	0	0.176	0.119	0.705
	6402_8_PILRA_PILRA_isoform_FDF03_deltaTM	deCODE	PILRA	Q9UKJ1	8003	0	0	0.011	0.989	0
	AKT3_Q9Y243_OID21197_v1_Oncology	UKBB	AKT3	Q9Y243	10475	0	0	0.011	0.81	0.179
	BTN1A1_Q13410_OID31363_v1_Oncology_II	UKBB	BTN1A1	Q13410	9603	0	0	0.001	0.95	0.049
	C2_P06681_OID20410_v1_Cardiometabolic	UKBB	C2	P06681	30524	0	0	0.001	0.998	0
	CCN3_P48745_OID20299_v1_Cardiometabolic	UKBB	CCN3	P48745	9659	0	0	0.059	0.096	0.846
	COL18A1_P39060_OID20332_v1_Cardiometabolic	UKBB	COL18A1	P39060	12835	0	0	0.767	0.208	0.025
	COMMD1_Q8N668_OID30222_v1_Cardiometabolic_II	UKBB	COMMD1	Q8N668	8704	0	0	0.111	0.226	0.663
	EFNA1_P20827_OID21125_v1_Neurology	UKBB	EFNA1	P20827	6331	0	0	0.203	0.791	0.006
	ELN_P15502_OID30301_v1_Cardiometabolic_II	UKBB	ELN	P15502	5756	0	0	0.026	0.017	0.957
	EPHX2_P34913_OID20119_v1_Cardiometabolic	UKBB	EPHX2	P34913	11125	0	0	0	1	0
	FES_P07332_OID21207_v1_Oncology	UKBB	FES	P07332	9811	0	0	0.219	0.057	0.724
	IL36G_Q9NZH8_OID30551_v1_Inflammation_II	UKBB	IL36G	Q9NZH8	8590	0	0	0.018	0.969	0.013
	LTBP3_Q9NS15_OID21191_v1_Oncology	UKBB	LTBP3	Q9NS15	6454	0	0	0.623	0.291	0.085
	NMI_Q13287_OID31378_v1_Oncology_II	UKBB	NMI	Q13287	8466	0	0	0.051	0.022	0.927
	PAM_P19021_OID20291_v1_Cardiometabolic	UKBB	PAM	P19021	10202	0	0	0.346	0.478	0.175
	PENK_P01210_OID30666_v1_Inflammation_II	UKBB	PENK	P01210	10929	0	0	0.658	0.327	0.015
	PI3_P19957_OID20326_v1_Cardiometabolic	UKBB	PI3	P19957	9362	0	0	0.681	0.2	0.119
	PILRA_Q9UKJ1_OID21129_v1_Neurology	UKBB	PILRA	Q9UKJ1	6712	0	0	0.792	0.2	0.008
	PRSS53_Q2L4Q9_OID31093_v1_Neurology_II	UKBB	PRSS53	Q2L4Q9	4525	0	0	0.208	0.789	0.003
	SERPINA1_P01009_OID30750_v1_Inflammation_II	UKBB	SERPINA1	P01009	10781	0	0	0.278	0.325	0.397
	SERPINI2_O75830_OID31504_v1_Oncology_II	UKBB	SERPINI2	O75830	8972	0	0	0.506	0.492	0.002
	TNFRSF6B_O95407_OID20964_v1_Neurology	UKBB	TNFRSF6B	O95407	9723	0	0	0	1	0
	TNFRSF8_P28908_OID21049_v1_Neurology	UKBB	TNFRSF8	P28908	8545	0	0	0.583	0.331	0.086
	UBE2L6_O14933_OID30321_v1_Cardiometabolic_II	UKBB	UBE2L6	O14933	8660	0	0	0.001	0.067	0.932
	WWP2_O00308_OID20926_v1_Neurology	UKBB	WWP2	O00308	7810	0	0	0	1	0

## Sheet: Table S7
Table S7: Tissue-Specific Expression Results of Corresponding Genes for High-Confidence Proteins
Exposure	Outcome	Method	Tissue	nsnp	OR	CI5	CI95	P	Adjust P	Q	I²	Q pval	Pass Sensitivity
ITPKA	Early-Onset asthma	Wald ratio	Whole_Blood	1	0.818	0.728	0.919	0.00072	0.0011	-	-	-	Yes
		Wald ratio	Cells EBV-transformed lymphocytes	1	1.266	1.122	1.429	0.00013	0.00038	-	-	-	Yes
		Wald ratio	Lung	1	0.98	0.927	1.035	0.47	0.47	-	-	-	No
ASGR1	COPD	Wald ratio	Whole Blood	1	1.004	0.972	1.036	0.81	0.81	-	-	-	No
CCN3		Wald ratio	Lung	1	1.02	1.01	1.031	8.5e-05	8.5e-05	-	-	-	Yes
		Wald ratio	Spleen	1	1.032	1.016	1.048	5.8e-05	8.5e-05	-	-	-	Yes
FES		Wald ratio	Liver	1	0.981	0.967	0.995	0.0085	0.0099	-	-	-	Yes
		Inverse variance weighted	Cells EBV-transformed lymphocytes	2	0.985	0.975	0.995	0.0037	0.0099	0.000698671	0	0.979	Yes
		Wald ratio	Lung	1	0.976	0.958	0.994	0.0099	0.0099	-	-	-	Yes
		Wald ratio	Spleen	1	0.976	0.959	0.994	0.0099	0.0099	-	-	-	Yes
NMI		Wald ratio	Cells EBV-transformed lymphocytes	1	0.975	0.958	0.992	0.005	0.0064	-	-	-	Yes
		Wald ratio	Spleen	1	0.977	0.961	0.993	0.0064	0.0064	-	-	-	Yes
NMT1		Wald ratio	Liver	1	0.961	0.942	0.98	7.4e-05	7.4e-05	-	-	-	Yes
		Wald ratio	Cells EBV-transformed lymphocytes	1	0.953	0.932	0.974	1.5e-05	4.4e-05	-	-	-	Yes
		Wald ratio	Spleen	1	0.964	0.948	0.981	3.2e-05	4.7e-05	-	-	-	Yes

## Sheet: Table S8
Table S8: Results of Druggability Assessment for High-Confidence Proteins Using DrugBank
Gene	Protein	Target Drug	Drug group	Description	Link
CCN3	CCN family member 3	Insulin human	approved, investigational	A medication used to control blood sugar in diabetes.	Details
FES	Tyrosine-protein kinase Fes/Fps	Fostamatinib	approved, investigational	A medication used to treat a condition of the immune system after attempting one other treatment.	Details
		Lorlatinib	approved, investigational	An oral medication used to treat certain types of lung cancer.	Details
NMI	N-myc-interactor	No results	-	-	-
NMT1	Glycylpeptide N-tetradecanoyltransferase 1	(1-Methyl-1h-Imidazol-2-Yl)-(3-Methyl-4-{3-[(Pyridin-3-Ylmethyl)-Amino]-Propoxy}-Benzofuran-2-Yl)-Methanone	experimental	Not Available	Details
		Zelenirstat	investigational	Zelenirstat (PCLX-001) is a first-in-kind N-Myristoyltransferase (NMT) inhibitor being developed by Pacylex Pharmaceuticals. Current studies have shown that zelenirstat works differently than other known cancer drugs and has high activity and positive results in breast, lung, bladder and pancreas cancers.	Details
ASGR1	Asialoglycoprotein receptor 1	Von Willebrand factor human	approved, investigational	A medication used to treat and control bleeding disorders.	Details
ADH1B	All-trans-retinol dehydrogenase [NAD(+)] ADH1B	4-Iodopyrazole	experimental	Not Available	Details
		Cyclohexanol	experimental	Monohydroxy derivatives of cyclohexanes that contain the general formula R-C6H11O. They have a camphorlike odor and are used in making soaps, insecticides, germicides, dry cleaning, and plasticizers.	Details
		Fomepizole	approved, investigational, vet_approved	A medication used as an antidote to overdose of poisoning from ethylene glycol or methanol.	Details
ADH1B	All-trans-retinol dehydrogenase [NAD(+)] ADH1B	Glycerin	approved, investigational	A trihydroxy sugar alcohol that is an intermediate in carbohydrate and lipid metabolism.	Details
		N-Benzylformamide	experimental	Not Available	Details
		N-Heptylformamide	experimental	Not Available	Details
		NADH	approved, nutraceutical	A nutrient used in some supplement products.	Details
		Nicotinamide adenine dinucleotide phosphate	experimental	Nicotinamide adenine dinucleotide phosphate. A coenzyme composed of ribosylnicotinamide 5'-phosphate (NMN) coupled by pyrophosphate linkage to the 5'-phosphate adenosine 2',5'-bisphosphate. It serves as an electron carrier in a number of reactions, being alternately oxidized (NADP+) and reduced (NADPH).	Details
ELN	Elastin	Rofecoxib	approved, withdrawn	A medication used to treat pain, inflammation, and fever.	Details
UBE2L6	Ubiquitin/ISG15-conjugating enzyme E2 L6	No results	-	-	-
C17orf49	BPTF-associated chromatin complex component 1	No results	-	-	-
DOK2	Docking protein 2	No results	-	-	-
ITPKA	Inositol-trisphosphate 3-kinase A	1D-myo-inositol 1,4,5-trisphosphate	experimental	Intracellular messenger formed by the action of phospholipase C on phosphatidylinositol 4,5-bisphosphate, which is one of the phospholipids that make up the cell membrane. Inositol 1,4,5-trisphosphate is released into the cytoplasm where it releases calcium ions from internal stores within the cell's endoplasmic reticulum. These calcium ions stimulate the activity of B kinase or calmodulin.	Details
		Inositol 1,3,4,5-Tetrakisphosphate	experimental	Not Available	Details
ITPKA	Inositol-trisphosphate 3-kinase A	Phosphoaminophosphonic Acid-Adenylate Ester	experimental	5'-Adenylic acid, monoanhydride with imidodiphosphoric acid. An analog of ATP, in which the oxygen atom bridging the beta to the gamma phosphate is replaced by a nitrogen atom. It is a potent competitive inhibitor of soluble and membrane-bound mitochondrial ATPase and also inhibits ATP-dependent reactions of oxidative phosphorylation.	Details

## Sheet: Table S9
Table S9: Druggability Evaluation of Predicted Ligand-binding Pockets in CCN3 Using DoGSiteScorer
Name	Volume	Enclosure	Surface	Depth	SimpleScore	DrugScore
Pocket 2	681.25	0.24	1323.06	27.2	0.49	0.87
Pocket 1	1688.65	0.19	2408.99	24.42	0.69	0.81
Pocket 0	2623.93	0.22	3402.71	24.46	0.66	0.79
Pocket 3	364.2	0.08	554.37	17.51	0.26	0.74
Pocket 4	361.23	0.25	665.61	14.3	0.17	0.61
Pocket 6	225.89	0.2	704.77	15.96	0.08	0.58
Pocket 5	299.21	0.4	564.77	11.56	0.11	0.46
Pocket 7	191.81	0.22	523.61	11.79	0	0.34
Pocket 8	184.48	0.3	546.91	8.14	0.14	0.31
Pocket 10	120.08	0.13	396.6	8.57	0	0.26
Pocket 9	127.61	0.3	304.62	8.53	0.03	0.26
Pocket 11	111.76	0.22	301.4	7.62	0	0.19
Pocket 12	100.26	0.23	317.09	6.22	0	0.11
